# Supplementary material for: Human MAIT cell cytolytic effector proteins synergize to overcome carbapenem resistance in Escherichia coli
Source: PLoS Biol. 2020 Jun 8;18(6):e3000644. doi: 10.1371/journal.pbio.3000644 (PMC7302869; doi:10.1371/journal.pbio.3000644)
Supplement: S1 Data — (XLSX) [file pbio.3000644.s001.xlsx]

## Sheet: Figure 1
	Fig. 1B														Fig. 1C					Fig. 1D					Fig. 1E					Fig. 1F
															Frequency of Casp3+ DCM-					Frequency of CD107a					E. coli bacterial loads (Log10)					E. coli bacterial loads (Log10)
		Casp3- DCM-				Casp3+ DCM-				Casp3+ DCM+					Donor	Isotype ctrl		aMR1		Donor	Isotype ctrl		aMR1		Donor	Isotype ctrl		aMR1		Lysates:	Cell pellet		Cell pellet + supernatant
	Co-culture (h)	0	1	3	24	0	1	3	24	0	1	3	24			Nil E. coli	Plus E. coli	Plus E. coli			Nil E. coli	Plus E. coli	Plus E. coli			Nil MAIT	Plus MAIT	Plus MAIT		Donor	HeLa	HeLa+MAIT	HeLa	HeLa+MAIT
	Donor														1	4	47.2	15.2		1	0.4	6.4	1.2		1	4.19	3.72	4.3		1	4.03	2.12	4.04	3.89
	1	98.6	79.4	43	0.3	0.3	18.8	54	23.1	0.1	1.5	2.3	86.7		2	7.7	47.1	16.7		2	0.8	4.8	1.6		2	4.08	3.63	4.14		2	3.91	3.66	3.98	3.9
	2	98.5	80.6	52	22.7	0.1	17.8	44.9	34.4	0.1	0.7	4.7	30.1		3	2.5	40.4	15.1		3	0.2	5.6	2.1		3	4.34	3.8	4.11		3	3.24	3.03	3.32	3.1
	3	97.8	79.2	31.5	1.9	0.5	16.6	61.4	0.3	0.1	0.8	4.8	87.8		4	11.4	60.5	31.1		4	0.3	16	2.9		4	4.1	3.4	3.91		4	3.7	3.23	3.72	3.79
	4	97.6	31.7	8.9	0	0.3	50.5	74.7	54.7	0.1	6.5	17.7	98		5	1.5	38	7.8		5	0.1	10.1	0.8		5	4.49	3.74	4.43		5	3.97	3.18	4.02	3.84
	5	93.3	73.5	32.4	0.5	0.1	11.5	53	44.2	1.1	4.6	9	48.5		6	2.9	34.9	7.1		6	0.7	6.4	0.7		6	4.26	3.48	3.91		6	3.45	3.31	4.23	3.52
	6	95.9	55.8	32.3	0.1	1	39.7	62.8	1.1	0.8	2.3	6.6	97.9		7	1.3	38.5	3.6		7	0.5	6.4	0.8		7	4.08	3.58	4.05		7	3.03	2.51	3.48	2.94
	7	95.5	56.5	35.3	0.2	1.3	38.1	55.7	3	0.6	3.2	7.3	93.9		8	1.8	35.2	4.7		8	0.4	6	0.9		8	3.81	3.07			8	3.35	2.97	3.35	3.44
	8	96.9	87.3	50.2	2.8	0.4	7.6	46.6	0	0	0.1	1	88.6		9	5.5	60.4			9	1	12.6			9	3.95	3.26			9	3.49	2.74	3.55	3.29
	9	96.9	53.3	17.1	0	0.9	53.2	73.7	3.9	1.1	5.4	1.9	40.5		10	2.5	33.8			10	0.3	10.9			10	3.45	2.82			10	3.34	2.8	3.42	3.26
	10	97.5		38.7		1		59.5		0.8		1.4			11	2.4	74.7			11	3	7.2			11	4.12	3.86			11	3.34	3.11	3.34	3.32
	11	97.8		27.2		1.4		71.2		0.5		0.7			12	2.2	61.3			12	0.8	7.5			12	3.82	3.57			12	3.3	3.11	3.43	3.35
	ND: experiment not done														13	6.7	53			13	0.1	6.8			13	3.37	2.43			13	3.13	0	3.13	0
															14	4.1	62.8			14	0.7	7.1			14	3.46	2.78			14	3.13	2.82	3.13	2.82
															15	4.5	55.7			15	0.6	4.6			15	3.75	2.93
															16	2.1	36.6			16	0.6	8			16	3.67	2.98
															17	0.5	57.7			17	0.5	22			17	3.82	3.49
															18	0.5	53.9			18	0.5	29.7			18	3.35	2.97
															19	6.2	63.7			19	0.3	4.9			19	4.16	3.38
															20	1.9	51.6			20	2.5	15.5			20	4.03	2.12
															21	2.4	43			21	2.5	18			21	3.91	3.66
															22	2.5	46.3			22	0.1	14.6			22	3.7	3.23
															23	2.2	44.2			23	0.2	9.7			23	3.97	3.18
															24	3.9	32.4			24	2.1	24			24	3.03	2.51
															25	1.8	36.7			25	0.7	10.8
	Fig. 1G					Fig. 1H					Fig. 1I					Fig. 1J
	Frequency of CD107a					Frequency of Casp3+ DCM-					Relative E. coli bacterial loads					Frequency of cytolytic proteins
	Donor	d0	d2	d15		Donor	d0	d2	d15		Donor	d0	d2	d15		Day:	Day 0					Day 2					Day 15
	1	0.1	25.1	31.5		1	1.1	56.9	79.5		1	129.7	90.1	11.4		Donor	Gnly	GrzA	GrzB	GrzK	Prf	Gnly	GrzA	GrzB	GrzK	Prf	Gnly	GrzA	GrzB	GrzK	Prf
	2	0.1	11.5	31.2		2	1	40	75.1		2	96.3	102.9	20.5		1	0.1	87.7	1.4		71.6	6.3	99.7	100		99.3	92.1	99.2	99.2		76.2
	3	0.6	44.8	26.5		3	1.5	44.5	73.9		3	129	61.5	16.5		2	0.6	97.7	4.1		1.5	19.3	100	100		99.4	99.8		97.4
	4	0.7	26.8	12.9		4	1.8	66.2	64		4	94.9	60.9	22.5		3	0.9	99.7	3.5		1.6	2	99.6	100		96.5	98.7	99.2	99.2		76.1
																4	0.2	99.1	0.5	91.4	91.4	28.7	92.5	99.9	12.9	98	99.3	99.1	83.3	86.8	95.8
																5	2.6	94.8	22.1		2.6	7.1	100	100		97.1	97.7		90
																6	0.1	97.4	0.3	88.6	94.5	16.3	99.5	99.9	15.5	99.6	91.5		81.5	87.1
																7	2.9	99	0.5	70.9	2.2	11	99.9	100		99.1	99.1		100
																8	0.1	95.2	12.9	73.9	80.1						85.8		97.6
																9	0.4	91.1	4	91.7	98.1	0.3	98.9	99.2	18.8	99.9				83.5
																10	0.4	94.6	6	67.8	95.9	0.4	96.9	99	15.5	99.5				89.8
																11				94.4
																12				61.2
	Fig. 1K														Fig. 1L
							Frequency of cytolytic proteins								MFI of cytolytic proteins							MFI of cytolytic proteins
	D0	Peripheral Blood						D0	Nasopharyngeal Mucosa						D0	Peripheral Blood						D0	Nasopharyngeal Mucosa
	Donor	Gnly	GrzA	GrzB	GrzK	Prf		Donor	Gnly	GrzA	GrzB	GrzK	Prf		Donor	Gnly	GrzA	GrzB	GrzK	Prf		Donor	Gnly	GrzA	GrzB	GrzK	Prf
	1	6.4	100	5.6	70.7	90.5		1	0	38.9	10.5	18.9	87.4		1	17.1	1523	349	344	1089		1	2.42	352	179	127	350
	2	0	99.2	0.8	58.9	84.1		2							2	0	1168	212	243	828		2
	3	0.3	97.7	1.3	65.4	71.2		3	1.5	18.5	2	26.1	49.2		3	31.1	1318	368	173	728		3	115	207	174	73.2	316
	4	2.2	98.1	1.9	68.6	75.1		4	2.6	44.7	5.3	31.6	73.7		4	58.9	1249	270	199	803		4	79	648	282	114	492
	D1							D1							D1							D1
	Donor	Gnly	GrzA	GrzB	GrzK	Prf		Donor	Gnly	GrzA	GrzB	GrzK	Prf		Donor	Gnly	GrzA	GrzB	GrzK	Prf		Donor	Gnly	GrzA	GrzB	GrzK	Prf
	1	6.4	41.8	81.8	7.3	81.6		1	0	22.3	34.3	14.3	33		1	9.3	324	4098	46.9	1291		1	14.5	320	1736	95.4	386
	2	0	57.6	74.8	11.4	48.6		2							2	2.27	692	3219	68.5	1282		2
	3	3.4	49.8	70.1	31.7	47.7		3	0	4	16	20	7.6		3	30.4	1319	359	174	729		3	49.5	100	541	141	221
	4	4.1	37.1	32	16.5	36.1		4	0	6.7	13.3	6.7	4.4		4	59.1	1262	269	202	812		4	22.4	114	633	19.9	361
	D3							D3							D3							D3
	Donor	Gnly	GrzA	GrzB	GrzK	Prf		Donor	Gnly	GrzA	GrzB	GrzK	Prf		Donor	Gnly	GrzA	GrzB	GrzK	Prf		Donor	Gnly	GrzA	GrzB	GrzK	Prf
	1	11.8	99.7	98.9	7.4	98.8		1	4.1	96.2	76.2	18.7	57.9		1	202	5568	14598	61.6	2839		1	149	2675	7941	21.8	375
	2	13.9	99.8	99	9.8	99.3		2							2	268	5374	16089	87.2	3935		2
	3	11.7	98.3	100	25.6	99.6		3	13.7	69.8	98.8	26.3	46.1		3	90	3515	22091	168	4674		3	163	1774	11250	108	935
	4	10.2	87.4	88.2	25.2	81.1		4	7.8	55.4	66.4	43.7	41.9		4	180	1997	12347	190	2760		4	36.1	984	5317	149	755
	D5							D5							D5							D5
	Donor	Gnly	GrzA	GrzB	GrzK	Prf		Donor	Gnly	GrzA	GrzB	GrzK	Prf		Donor	Gnly	GrzA	GrzB	GrzK	Prf		Donor	Gnly	GrzA	GrzB	GrzK	Prf
	1	34.4	99.9	99.9	24	99.1		1	21.7	99.3	98.7	16.4	65.3		1	4675	7053	6028	88	3058		1	171	2581	6367	67.9	569
	2	20.3	99.9	99.7	23.3	99.1		2							2	484	8064	7509	106	4036		2
	3	48.1	98.8	88.3	14.5	92.8		3	2.5	87.8	77.9	23.9	80.9		3	1168	2596	3278	110	1746		3	88.8	1569	2245	99.6	394
	4	50.7	97.8	99	38.6	96.9		4	8.3	93	94.9	38.9	79.4		4	841	5131	21228	157	3938		4	234	4132	10939	154	3927
	D10							D10							D10							D10
	Donor	Gnly	GrzA	GrzB	GrzK	Prf		Donor	Gnly	GrzA	GrzB	GrzK	Prf		Donor	Gnly	GrzA	GrzB	GrzK	Prf		Donor	Gnly	GrzA	GrzB	GrzK	Prf
	1	95.6	99.7	99.1	33.3	98.3		1	8.5	99.6	84.5	28.7	71.3		1	12558	4378	6833	87.1	3137		1	225	2344	1978	54	832
	2	68.5	99.7	97.8	34.1	97.7		2							2	2453	6131	5680	93.7	3802		2
	3	88.9	99.4	98.1	49.4	95.3		3	53	96.5	97.9	65.9	90.1		3	4336	4007	7946	101	2626		3	1234	1838	2639	105	550
	4	93.9	99.3	99	34.3	98.5		4	76.8	95.8	85.1	27.9	75.8		4	14185	5895	11609	70.1	4403		4	10604	2547	7678	125	2668
	D15							D15							D15							D15
	Donor	Gnly	GrzA	GrzB	GrzK	Prf		Donor	Gnly	GrzA	GrzB	GrzK	Prf		Donor	Gnly	GrzA	GrzB	GrzK	Prf		Donor	Gnly	GrzA	GrzB	GrzK	Prf
	1	99.2	99.8	100	67.1	99.6		1	29.1	99.6	91.7	61.4	75.1		1	7179	4547	5243	260	3334		1	704	3256	1639	173	938
	2	85.9	99.7	99.9	80	98.7		2							2	2898	4964	9008	330	3700		2
	3	97.2	99.6	99.6	47.5	99		3	80.2	98.7	84.7	84.7	86.4		3	14390	4562	10750	178	5145		3	4665	2295	2189	400	837
	4	96.5	99.6	99.1	71.3	99.7		4	91.9	97.1	93.4	84.6	96.3		4	12618	5284	6487	284	6348		4	15336	2846	7051	457	2453

## Sheet: Figure 2
	Fig. 2B				Fig. 2C				Fig. 2D				Fig. 2E				Fig. 2F				Fig. 2G
	Correlation of CFU inhibition vs. live cells				Correlation of CFU inhibition vs. apoptotic cells				Correlation of CFU inhibition vs. MAIT GrzB MFI				Correlation of CFU inhibition vs. %GrzB+ MAIT				Correlation of CFU inhibition vs. %Gnly+ MAIT				Correlation of CFU inhibition vs. %GrzB+Gnly+ MAIT
	Donor	%CFU inhibition	%Live cells		Donor	%CFU inhibition	%Casp3+ DCM-		Donor	%CFU inhibition	MAIT GrzB MFI		Donor	%CFU inhibition	%GrzB+ MAIT		Donor	%CFU inhibition	%Gnly+ MAIT		Donor	%CFU inhibition	%GrzB+Gnly+ MAIT
	1	36.4	52		1	36.4	44.9		1	36.4	818		1	36.4	86.6		1	36.4	79.1		1	36.4	65.8
	2	98.8	8.9		2	98.8	74.7		2	98.8	3303		2	98.8	99.8		2	98.8	95.2		2	98.8	97.8
	3	43.2	31.5		3	43.2	61.3		3	43.2	1767		3	43.2	91.3		3	43.2	92.8		3	43.2	69.4
	4	38.1	32.4		4	38.1	53		4	38.1	854		4	38.1	87.1		4	38.1	81.4		4	38.1	81.5
	5	66.4	32.3		5	66.4	62.8		5	66.4	1080		5	66.4	93.3		5	66.4	89.1		5	66.4	93.4
	6	69.8	35.3		6	69.8	55.7		6	69.8	586		6	69.8	99.1		6	69.8	88.2		6	69.8	90
	7	41.1	62		7	41.1	36.6		7	41.1	639		7	41.1	94.7		7	41.1	83		7	41.1	61.5
	8	69.8	38.3		8	69.8	57.7		8	69.8	1719		8	69.8	92.3		8	69.8	98.3		8	69.8	96.4
	9	51.1	80.1		9	51.1	18.2		9	51.1	945		9	51.1	84.3		9	51.1	83.5		9	51.1	77.4
	10	26.8	83.9		10	26.8	13		10	26.8	610		10	26.8	70		10	26.8	77.3		10	26.8	67.1
	11	74.2	50.1		11	74.2	47.2		11	74.2	2398		11	74.2	97		11	74.2	90.2		11	74.2	90.1
	12	58.9	35.3		12	58.9	53.9		12	58.9	1734		12	58.9	98.6		12	58.9	98.5		12	58.9	97.7
	13	82.3	49.2		13	82.3	46.6		13	82.3	1647		13	82.3	94.8		13	82.3	97.2		13	82.3	93.6
	14	71.3	58		14	71.3	40.4		14	71.3	1616		14	71.3	74.7		14	71.3	96.2		14	71.3	71
	15	40.2	33.7		15	40.2	63.7		15	0	775		15	40.2	88.6		15	40.2	98.2		15	40.2	76
	16	77.3	34.6		16	77.3	60.5		16	86	1408		16	77.3	89.5		16	77.3	97.3		16	77.3	78
	17	67	59.1		17	67	38		17	74.6	774		17	67	92.7		17	67	88.4		17	67	84.4
	18	34	61.9		18	34	34.9		18	79.5	1601		18	34	96.4		18	34	94.3		18	34	91.9
	19	73.1	43.4		19	73.1	51.6		19	48.7	1216		19	73.1	96.5		19	73.1	98.7		19	73.1	97
	20	79.2	52.5		20	79.2	42						20	79.2	88.2		20	79.2	97.8		20	79.2	88.1
	21	76.5	45.9		21	76.5	46.3						21	76.5	78.3		21	76.5	98.9		21	76.5	76
	22	79.4	53.1		22	79.4	44.2						22	79.4	87.6		22	79.4	83.4		22	79.4	80.8
	23	35	63.9		23	35	32.4						23	35	61.8		23	0	91.4		23	0	71.6
	24	0	60.7		24	0	36.7						24	0	72.7		24	86	98.2		24	86	92
	25	86	59		25	86	38.5						25	86	95.3		25	74.6	94.5		25	74.6	65.3
	26	74.6	62.3		26	74.6	35.2						26	74.6	65.9		26	79.5	92.8		26	79.5	93.7
	27	79.5	36.3		27	79.5	60.4						27	79.5	98.7		27	48.7	87		27	48.7	48.7
	28	48.7	64.7		28	48.7	33.8						28	48.7	55.8
	Fig. 2H					Fig. 2J
	GrzB activity in E. coli-infected cells					Frequency of CD107a+ MAIT cells treated with various pharmacological inhibitors or antibody
						(normalised to untreated or isotype ctrl-treated MAIT cells, respectively)
	Donor	HeLa	HeLa+E. coli	HeLa+E.coli+MAIT		Donor	No inhibitor/isotype ctrl	EGTA	NAM	CHO-IETD	Pro-VAD	aIFNg	aTNF	aIL-17A
	1	13.1	24.7	74.6		1	100	6.1	98.7		137.1
	2	6.86	28.5	36.3		2	100	4.9	92.2	176.4	127.4
	3	9.8	14	58.3		3	100	6.7	94	250.8	141.9
	4	8.24	9.56	71.2		4	100	6.5	80.4	144.2	147.4
						5	100	10	124.4	161.8	144.5
						6	100	4		143	146
						7	100	11.8		126	135
						8	100					93.6	98.2	100
						9	100					99.2	110.2	100
						10	100					94.7	103.8	101.5
						11	100					105.6	107.9	95.2
						12	100					100	83.8	109.2
						Fig. 2K
						Frequency of Casp3+ DCM- E. coli-infected cells treated with various pharmacological inhibitors or antibody
						(normalised to untreated or isotype ctrl-treated MAIT cells, respectively)
						Donor	No inhibitor/isotype ctrl	EGTA	NAM	CHO-IETD	Pro-VAD	aIFNg	aTNF	aIL-17A
						1	100	5.6	105		9.3
						2	100	26.4	113	0.5	11.1
						3	100	5.1	96.7	0.6	9.6
						4	100	10.8	94.6	2.8	24.9
						5	100	13.3	91.1	0.9	6.3
						6	100	2.6		12.1	107
						7	100	2.5		15.4	108
						8	100					100.5	103.1	107.8
						9	100					104.6	104.1	91.3
						10	100					84.4	104.5	99.7
						11	100					102.5	95.4	98.8
						12	100					116.9	96.7	111.5
						Fig. 2L
						Relative bacterial loads from E. coli-infected HeLa cells+MAIT cells treated with various pharmacological inhibitors or antibody
						(normalised to nil MAIT cells ctrl)
						Donor	No inhibitor/isotype ctrl	EGTA	NAM	CHO-IETD	Pro-VAD	aIFNg	aTNF	aIL-17A
						1	65	104.5	51.1		58.8
						2	14	137.3	47.6	90.6	59.2
						3	33.9	124.5	87.1	98.8	49.4
						4	17.7	159.5	100	114.1	57.8
						5	28.7	124.7	82.4	71.2	48.1
						6	19.8	91.4		124.6	69
						7	25.5	82.9		143.9	56
						8	54.4					64.7	66.2	73.3
						9	67.3					48.7	47.5	80.1
						10	58.9					82.7	86.6	79
						11	16.5					30.6	44.3	50.4
						12	28.7					64.1	45.7	68.5

## Sheet: Figure 3
	Fig. 3A							Fig. 3B							Fig. 3D							Fig. 3E					Fig. 3F
	Cytolytic and cytokine responses by E. coli-stimulated MAIT cells							MR1-dependency of E. coli-stimulated MAIT cells							MAIT cell killing of E. coli-infected HeLa cells (%Casp3+ DCM-)							Frequency of Casp3+ DCM- (EC241)					E. coli EC241 bacterial loads (Log10)
	Nil E. coli							E. coli DH5a							Nil MAIT cells							Donor	Isotype ctrl		aMR1		Donor	Isotype ctrl		aMR1
	Donor	%CD107a	%GrB	%IFNg	%TNF	%IL-17		Donor	%CD107a	%GrB	%IFNg	%TNF	%IL-17		Donor	5-OP-RU	EC120S	EC234	EC241	EC362			Nil E. coli	Plus E. coli	Plus E. coli			Nil MAIT	Plus MAIT	Plus MAIT
	1	0.4	1.2	0.2	0.2	0		1	64.7	64.2	84.3	80.5	71.7		1	1	0.8	0.8	1.1	1.1		1	2	40.2	15.4		1	3.56	3.38	3.61
	2	0.6	0	0	2.5	0		2	87	79.3	90.3	92.3	60.2		2	0	0	0	0	0		2	1	46.7	17		2	4.04	3.77	3.98
	3	0.3	1.5	0.3	0.8	1		3	58.2	48.2	65.7	73.8	69.1		3	1.5	1.5	1.3	1.4	1.2		3	1.7	47.2	19.8		3	3.9	3.44	3.91
	4	0.2	0.6	0.1	0.1	0.1		4	64.4	73.6	89.5	93.1	72.4									4	3.7	60.2	30.9		4	4.52	3.96	4.31
	5	0.7	0.7	0.7	0.3	0.3		5	39	58.9	72.7	80.1	0									5	2	38	7.8		5	4.51	4.11	4.47
	6	0.7	1.9	0.3	0.1	0.2		6	4.8	0	0	27.6	5.8		Plus MAIT cells							6	1	34.9	7.1		6	3.53	3.02
	7	1.1	0.5	0.4	0.3	0.2		7	32.6	0	0	46.4	73.1		Donor	%CD107a	%GrB	%IFNg	%TNF	%IL-17		7	0.4	15.5	1.9		7	4.1	3.88
	8	0.1	1.1	0.1	0.1	0.1									1	65.1	60.6	46.3	59.3	56.9		8	0.5	13.4	2.5		8	3.95	3.26
	9	0.5	0.3	0	0	0									2	57.1	48.3	43	54.7	57		9	0.7	47.2			9	3.45	2.82
	10	0	2.3	0.1	0.2	0.1		E. coli EC120S							3	57	64.5	47.4	61.1	55.3		10	2.2	40.4			10	4.27	4
	11	0.1	0.9	0.1	0.3	0.1		Donor	%CD107a	%GrB	%IFNg	%TNF	%IL-17		4	57.7	63.3	50.3	57.5	66.9		11	0.9	34.9			11	4.27	3.86
	12	0.7	2.2	0.3	0.1	0.2		1	89.5	70.9	80.6	88.7	76.8		5	58.8	52.9	50.1	49.7	54.5		12	1	51.6			12	3.74	3.64
	13	0.1	0.4	0.1	0.3	0.1		2	91.8	72	75.3	91.2	19.2									13	1	42			13	4.12	3.96
	14	0.8	2.5	0.2	0.3	0.2		3	96.3	29.8	75.5	89.9	76.2									14	0.6	46.3
	15	1	1.3	0.3	0.8	0.2		4	92.1	78.1	87.1	95.1	75.2									15	0.8	44.2
	16	0.7	3.8	0.6	0.3	0.1		5	54.7	0	17.1	83.4	56									16	0.4	32.4
								6	68.1	0	0	45.9	42.9									17		53
	E. coli DH5a							7	86.1	20.3	40.3	74.6	95.4									18		62.8
	Donor	%CD107a	%GrB	%IFNg	%TNF	%IL-17																19		55.7
	1	15.9	38.3	18.4	12.7	2.3																20		36.6
	2	41	86.7	43.4	34.9	6		E. coli EC234														21		57.7
	3	11.7	23.4	3.5	8.8	9.4		Donor	%CD107a	%GrB	%IFNg	%TNF	%IL-17									22		18.2
	4	67.5	86.7	67.5	36.7	6		1	92.2	82.2	88.2	94.5	61.6									23		44.9
	5	31.2	70.4	22.9	17	6.7		2	93.8	77.7	89.2	95.5	88									24		74.7
	6	23.1	42.6	21.7	11.6	0.4		3	97.4	84.7	87.6	95.5	58									25		61.3
	7	74	94.1	43.3	33.8	3.5		4	95.2	74.9	91.5	95	69.7
	8	69.9	83.4	56.6	35.5	2.2		5	68.8	34.1	37.4	86.6	49.5
	9	50.5	46.8	43.4	39.9	0.7		6	81	0	18.3	66.9	59.7
	10	64	65.5	59.2	50.3	3.5		7	92	38.8	60.1	89.3	71.2
	11	71.5	57.5	27.1	35.1	0.7
	12	58.8	72	49.8	35.5	1.5
	13	55.4	51.2	31.8	30.8	1.5		E. coli EC362
	14	42	31.6	37.7	29.1	0.5		Donor	%CD107a	%GrB	%IFNg	%TNF	%IL-17
	15	19.9	23.6	22.4	14	0.9		1	90.5	77.1	82.9	88.6	32.3
	16	48.8	53.6	48.3	26.1	0.2		2	95.2	77.3	91.1	94.3	15
								3	78.2	63.5	66.4	84	55.7
								4	82.5	79	89.3	90.3	67.6
	E. coli EC120S							5	64.2	37.6	46.8	88.3	75.5
	Donor	%CD107a	%GrB	%IFNg	%TNF	%IL-17		6	59	1.8	17.7	49.3	0
	1	35.7	79.1	7.3	12.6	0.5		7	66.7	2.1	35.5	70.4	49.3
	2	47.4	68.2	28.5	18	0.4
	3	41.2	44	24.6	19.3	0.3
	4	58	62.6	53	40.2	1.1
	5	40.1	41.5	6.6	15.3	0.6
	6	49.9	58	24.5	19.1	1.1
	7	39.3	28.6	10.6	17.2	1.6
	E. coli EC234
	Donor	%CD107a	%GrB	%IFNg	%TNF	%IL-17
	1	9.5	25.7	4.3	7.6	1.7
	2	29.4	86.8	10.3	30.9	0
	3	2.2	19.4	0.7	2.9	5.8
	4	38.6	89.8	77.5	38	1.1
	5	25	71.9	15.6	20.3	1.6
	6	34.3	58.9	24.6	22.9	0
	7	66.9	74.6	12.8	15.5	0.4
	8	49.3	57.1	21.3	17.4	0.8
	9	34.9	45.7	24.9	31.7	0.3
	10	62.7	80.1	57.7	46.3	1.1
	11	47.4	41.7	8.5	16.7	1
	12	55.2	70.1	23.8	23.4	0.4
	13	46.1	30.5	10.6	17.1	1.4
	14	28.9	28.7	27	18.1	0.4
	15	24.6	30.3	25.7	17	0.1
	16	60.9	44.6	42.6	35.8	0.4
	E. coli EC241
	Donor	%CD107a	%GrB	%IFNg	%TNF	%IL-17
	1	16.6	29.6	14.2	9.7	1.7
	2	48.6	51.9	49.5	15	1.4
	3	12.6	13	5.2	5.4	4.1
	4	35.4	40.4	31.1	21.7	3.7
	5	12.4	17.4	10.6	5	0.6
	E. coli EC362
	Donor	%CD107a	%GrB	%IFNg	%TNF	%IL-17
	1	11.4	21.4	7.9	5.9	1.4
	2	32.8	84.5	37.9	31	5.2
	3	8.5	13.1	2	4.3	4.3
	4	42.5	89.1	91.3	48.6	1.7
	5	24	61.2	24	13.2	2.5
	6	31.4	49.4	26.3	14.1	0
	7	67.4	77.7	23.1	19.7	1
	8	60.3	61.1	37.9	25.2	0.6
	9	47	46.3	41	36.7	0.7
	10	63.1	74.3	57.5	44.5	2.4
	11	51.9	40	11.4	23.5	0.9
	12	60.6	59.7	44.1	30.5	0.9
	13	55.7	35.4	19.5	27.7	2.4
	14	31.8	23.7	29.9	19.6	0.5
	15	27.3	27.4	27.1	16.7	0.1
	16	60.1	37.6	59.8	33	0.4
	E. coli EC385
	Donor	%CD107a	%GrB	%IFNg	%TNF	%IL-17
	1	10.7	36	11.8	6.4	1.1
	2	48.8	56.3	60.7	29.8	2.7
	3	22.5	33.1	10.1	8.9	7.2
	4	28.1	64.8	34.4	19.5	1.6
	5	14.4	42.4	31.9	17.5	0

## Sheet: Figure 4
	Fig. 4A						Fig. 4C						Fig. 4D
	Cytolytic protein secretion by MAIT cells						Frequency of SYTOX Green+ E. coli						E. coli bacterial counts (log10)
							Donor	EC234		EC362			Donor	EC120S		EC234		EC362
	Donor	Gnly	GrzA	GrzB	Prf			Ctrl s/n	MAIT s/n	Ctrl s/n	MAIT s/n			Ctrl s/n	MAIT s/n	Ctrl s/n	MAIT s/n	Ctrl s/n	MAIT s/n
	1	16871	10580	5320	100		1	26.8	46.3	18	43.3		1	5.474	5.064	6.185	6.176	5.37	5.146
	2	41711	58456	27737	265		2	16.6	35.2	31	38.6		2	6.892	6.111	6.465	6.364	5.05	3.964
	3	22745	23995	4327	153		3	29.3	38.1	18.1	26.6		3	6.373	5.415	6.228	4.146	6.344	6.283
	4	31312	49261	16070	109		4	6.6	33.2	10.1	12.5		4	6.124	5.898	6.468	6.283	6.36	6.23
	5	62235	Out of range	42537	442		5	16.6	8.5	12.9	25.3		5	6.375	5.124	6.525	6.318	6.559	6.513
	6	18005	81581	11926	96		6	19.3	38.6	29.6	33.2		6	6.849	6.633	6.587	6.547	6.471	6.352
							7	13.6	28	35.2	35.7		7			6.559	6.413	6.186	2.12
							8	16.8	34.1	20.8	64.3		8			6.228	5.968	6.127	2.26
							9	4.5	18.6	14.9	36.5		9			6.113	6.477	6.446	6.444
							10	6.1	31.2	20	33.9		10			6.448	6.111	6.225	6.403
													11			6.246	6.33	6.373	6.332
													12			6.542	6.161	6.037	5.908
	Fig. 4F						Fig. 4G								Fig. 4H
	Frequency of SYTOX Green bright E. coli						Time-kill analysis of extracellular CREC by MAIT s/n and imipenem								Time-kill analysis of extracellular CREC by MAIT s/n and imipenem
	EC234						EC234 bacterial loads (Log10)								EC362 bacterial loads (Log10)
	Donor	Control s/n		MAIT s/n			Donor	Control s/n (nil imipenem)							Donor	Control s/n (nil imipenem)
		Imipenem: 0μg/ml	16μg/ml	0μg/ml	16μg/ml			0h	2h	4h	6h	8h	24h			0h	2h	4h	6h	8h	24h
	1	1.7	3.5	6.9	47.7		1	4.747	6.185	7.687	8.468	9.017	9.369		1	4.708	6.364	7.756	8.836	9.121	9.403
	2	0.7	5.4	0.8	31.5		2	4.824	6.233	8.029	8.655	9.004	9.248		2	4.698	6.26	7.785	8.692	9.017	9.394
	3	5.7	8.3	0.5	34.1		3	5.033	6.465	7.9	8.753	9.037	9.25		3	4.869	6.559	7.881	8.954	9.241	9.512
	4	0.5	3.4	3.2	64.2		4	4.653	6.468	7.881	8.641	8.82	8.839		4	4.765	6.471	8.076	8.843	9.22	9.461
	5	0.2	6.1	1	26.2		5	4.681	6.525	7.708	8.657	8.863	9.179		5	4.978	6.286	7.846	8.973	8.982	9.38
	6	5	5.8	7.6	45.8		6	5.057	6.587	7.896	8.615	8.924	8.462		6	4.857	6.127	7.833	8.833	8.996	9.393
	7	8.7	6.2	4	52.3		7	4.519	6.559	7.766	8.677	8.716	8.82		7	5.204	6.446	7.944	9.045	9.037	9.314
	8	9.2	6.8	6.7	56		8	4.863	6.228	7.908	8.792	8.978	8.826		8	5.267	6.225	7.929	8.892	9.121	9.393
	9	0.9	8.5	1.5	58.8		9	4.868	6.328	7.818	8.912	9.135	8.814		9	4.69	6.037	7.513	8.655	8.978	9.201
	10	1.7	13.1	2.8	51.1		10	5.084	6.294	7.65	8.562	8.726	8.398		10	4.839	6.373	7.792	8.891	9.041	9.22
							11	5.079	6.38	7.77	8.797	9.062	8.571		11	4.964	6.318	7.732	8.82	9.013	9.215
							12	4.839	6.348	7.531	8.806	9.094	8.794
	EC362						13	4.735	6.32	7.927	8.513	8.893	8.929
	Donor	Control s/n		MAIT s/n			14	4.959	6.38	7.651	8.996	9.039	9.099		Donor	Control s/n + 4μg/ml imipenem
		Imipenem: 0μg/ml	4μg/ml	0μg/ml	4μg/ml		15	4.863	6.188	7.908	8.792	8.978	8.976			0h	2h	4h	6h	8h	24h
	1	0.2	26.8	1.4	79.8										1	4.708	0	0	0	3	9.217
	2	0.3	56.5	0.1	72.4										2	4.698	0	0	0	3.845	9.14
	3	1.3	41.7	0.2	80		Donor	Control s/n + 16μg/ml imipenem							3	4.869	0	0	0	5.204	9.408
	4	1	0.3	1.6	15.8			0h	2h	4h	6h	8h	24h		4	4.765	0	0	0	5.484	9.358
	5	1.4	1.5	7.7	25.8		1	4.747	4.401	5.23	6.713	8.334	9.014		5	4.978	0	0	0	0.778	9.146
	6	1.5	24.5	2.6	86.4		2	4.532	4.671	5.411	6.827	8.174	9.107		6	4.857	0	0	0	0.845	9.246
	7	1.7	37.5	3.2	84.3		3	4.824	4.879	5.869	7.358	8.501	9.068		7	5.204	0	3	3.477	4.491	9.068
	8	1.8	35.7	2.8	79.5		4	5.033	4.531	5.828	7.571	8.529	9.104		8	5.267	0	0	5.217	7.982	8.839
	9	0.2	38.1	0	79.2		5	4.653	0	3.301	4.914	6.989	9.061		9	4.69	0	0	0	0	9.037
	10	0.3	47.2	0.3	85.6		6	4.681	2.301	3.602	5.134	7.104	8.959		10	4.839	0	0	0	3.301	8.944
							7	5.057	3.477	3.477	5.425	6.212	8.833		11	4.964	3	0	0	0	8.924
							8	4.519	3.903	3.239	5.255	6.25	8.857
							9	4.863	3	4.301	5.412	7.831	9.066
							10	4.991	2.882	4.538	5.263	7.677	8.892		Donor	Control s/n + 8μg/ml imipenem
							11	5.079	3.602	0	4.732	6.698	8.681			0h	2h	4h	6h	8h	24h
							12	4.982	3.807	0	4.927	6.746	8.785		1	4.708	0	0	0	0	0
							13	4.839	3.301	3.477	4.778	6.839	9.106		2	4.698	0	0	0	0	0
							14	5.035	3.122	3.359	4.697	6.466	8.919		3	4.869	0	0	0	0	9.326
							15	4.728	3.301	3.616	4.911	6.681	8.759		4	4.765	0	0	0	3.845	9.365
							16	4.977	3.054	4.218	5.412	7.677	8.892		5	4.978	0	0	0	0	0
															6	4.857	0	0	0	0	0
															7	5.204	0	0	0	0	8.458
							Donor	Control s/n + 32μg/ml imipenem							8	5.267	0	0	0	0	8.886
								0h	2h	4h	6h	8h	24h		9	4.69	0	0	0	0	3
							1	4.747	0	0	0	4.756	9.188		10	4.839	0	0	0	0	8.954
							2	4.814	0	0	0	4.778	9.072		11	4.964	0	0	0	0	8.956
							3	4.824	2.301	0	0	3.301	9.111
							4	5.033	3	0	2	4.785	9.176
							5	4.653	0	0	0	0	8.037		Donor	MAIT s/n (nil imipenem)
							6	4.681	0	0	0	0	7.968			0h	2h	4h	6h	8h	24h
							7	5.057	0	0	0	0	0		1	4.663	6.283	7.845	8.751	9.064	9.398
							8	4.519	0	0	0	0	0		2	4.69	6.23	7.845	8.948	9.346	9.597
							9	4.863	0	0	0	0	8.851		3	4.941	6.513	8.009	8.809	9.308	9.507
							10	4.775	0	0	0	0	8.992		4	4.799	6.352	8.097	9.041	9.328	9.551
							11	4.911	0	0	0	0	8.694		5	4.954	2.12	6.326	9.127	9.253	9.464
															6	5.072	2.26	6.354	9.013	9.185	9.308
															7	5.164	6.444	7.982	9.021	9.228	9.288
							Donor	MAIT s/n (nil imipenem)							8	5.204	6.403	8.004	8.898	9.233	9.301
								0h	2h	4h	6h	8h	24h		9	4.69	5.908	7.713	8.836	9.228	9.193
							1	4.666	6.176	7.702	8.534	9.053	9.336		10	5.114	6.332	7.892	8.94	9.22	9.241
							2	4.799	6.246	7.707	8.513	8.986	9.365		11	5.009	6.433	7.869	8.964	9.215	9.258
							3	4.813	6.394	7.93	8.74	8.903	8.903
							4	4.763	6.364	7.956	8.76	8.833	8.813
							5	5.017	6.178	6.061	7.431	8.491	8.839		Donor	MAIT s/n + 4μg/ml imipenem
							6	4.519	6.283	7.716	8.569	9.09	9.248			0h	2h	4h	6h	8h	24h
							7	4.748	6.318	7.724	8.65	8.924	8.875		1	4.663	0	0	0	0	9.179
							8	4.978	6.547	7.818	8.763	8.929	8.934		2	4.69	0	0	0	0	6.931
							9	5.064	6.413	5.93	8.635	8.959	8.968		3	4.941	0	0	0	0	9.19
							10	5	5.968	7.876	8.797	9.037	8.959		4	4.799	0	0	0	0	6.182
							11	4.146	6.477	7.829	8.772	8.892	9.061		5	4.954	0	0	0	0	9.236
							12	5.177	6.647	7.822	8.78	9.057	9.233		6	5.072	0	0	0	0	0
							13	5.164	4.146	7.809	8.683	9.068	9.057		7	5.164	0	0	0	0	9.114
							14	4.591	6.111	7.839	8.839	9.004	8.973		8	5.204	0	0	0	0	9.161
							15	4.613	6.33	7.863	8.82	9.1	9.049		9	4.69	0	0	0	0	0
							16	4.578	6.161	7.964	8.919	9.053	9.083		10	5.114	0	0	0	0	7.548
															11	5.009	0	0	0	0	0
															12	5.106	0	0	0	0	6.525
							Donor	MAIT s/n + 16μg/ml imipenem							13	5.018	3.301	0	0	0	0
								0h	2h	4h	6h	8h	24h
							1	4.666	4.566	0	5.851	7.447	9.233
							2	4.799	3.342	0	4	5.567	9.053		Donor	MAIT s/n + 8μg/ml imipenem
							3	4.813	2.477	0	3.602	5.544	8.544			0h	2h	4h	6h	8h	24h
							4	4.763	2.699	0	3.301	5.021	8.653		1	4.663	0	0	0	0	0
							5	5.017	2	0	4.146	5.959	8.968		2	4.69	0	0	0	0	0
							6	4.519	0	0	0	3.954	8.505		3	4.941	0	0	0	0	0
							7	4.748	0	0	4	5.079	8.204		4	4.799	0	0	0	0	0
							8	4.978	3	0	4.162	5.396	8.519		5	4.954	0	0	0	0	0
							9	5.064	3.778	0	3.778	6.822	8.898		6	5.072	0	0	0	0	0
							10	5	3.699	3	3.699	5.991	8.418		7	5.164	0	0	0	0	0
							11	4.146	3.673	0	3.301	3.778	8		8	5.204	0	0	0	0	0
							12	5.177	3.602	0	3.248	3.602	8.019		9	4.69	0	0	0	0	0
							13	5.164	3.477	0	0	4.114	7.863		10	5.114	0	0	0	0	0
							14	4.591	0	0	0	0	0		11	5.009	0	0	0	0	0
							15	4.613	0	0	0	0	7.004
							16	4.578	4.041	4.041	7.021	7.968	9.23
							Donor	MAIT s/n + 32μg/ml imipenem
								0h	2h	4h	6h	8h	24h
							1	4.666	2.699	0	0	0	8.681
							2	4.799	2.602	0	0	0	5.049
							3	4.813	2	0	0	0	4.591
							4	4.763	2.301	0	0	0	0
							5	4.146	0	0	0	0	0
							6	4.519	0	0	0	0	0
							7	4.748	0	0	0	0	0
							8	4.978	0	0	0	0	0
							9	5.064	0	0	0	0	0

## Sheet: Figure 5
	Fig. 5A									Fig. 5B									Fig. 5C, E					Fig. 5D, F
	Cytolytic protein levels in cultures with detectable vs. undetecable E. coli growth (pg/mL)									Cytolytic protein levels in cultures with detectable vs. undetecable E. coli growth (pg/mL)									Correlation of bacterial loads with cytolytic protein levels (pg/mL)					Correlation of bacterial loads with cytolytic protein levels (pg/mL)
	EC234									EC362									EC234					EC362
	Gnly		GrzB		GrzA		Prf			Gnly		GrzB		GrzA		Prf			Donor	Log10 CFU/mL	Log10 Gnly	Log10 GrzB		Donor	Log10 CFU/mL	Log10 Gnly	Log10 GrzB
	Growth	No growth	Growth	No growth	Growth	No growth	Growth	No growth		Growth	No growth	Growth	No growth	Growth	No growth	Growth	No growth		1	9.233	4.957	4.159		1	9.179	4.957	4.159
	90537	164384	14428	48890	106526	94236	1239	2421		90537	168084	14428	12200	106526	69020	1239	1078		2	9.053	5.001	4.018		2	6.931	5.001	4.018
	100120	168084	10425	12200	83177	69020	2423	1078		100120	189447	10425	20156	83177	66661	2423	1328		3	8.505	5.226	4.086		3	0	5.226	4.086
	83809	189447	17560	20156	68435	66661	1591	1328		83809	376471	17560	86272	68435	141166	1591	2097		4	8.493	5.31	5.089		4	0	5.31	5.089
	91686	376471	21805	86272	61888	141166	297	2097		91686	203168	21805	122768	61888	116497	297	1170		5	9.23	4.923	4.245		5	9.19	4.923	4.245
	67110	203168	9319	122768	65751	116497	464	1170		67110	119598	9319	31792	65751	70819	464	429		6	8.204	4.962	4.339		6	9.114	4.962	4.339
	51094	472604	29320	64558	48290	127435	467	1179		164384	90010	48890	174407	94236	Out of range	2421	205		7	8.519	4.827	3.969		7	9.161	4.827	3.969
		178053		38788		Out of range		357		51094	87657	29320	32591	48290	Out of range	467	540		8	8.418	5.277	4.304		8	0	5.277	4.304
										37111	147436	20068	72033	69295	Out of range	353	352		9	7.004	5.674	4.81		9	0	5.58	4.936
										27594	124696	4113	90416	60457	Out of range	283	564		10	6.708	5.216	4.689		10	6.525	5.216	4.689
										16928	243696	9914	86078	17390	Out of range	50	265		11	8.968	4.71	4.467		11	7.548	4.71	4.467
										13023	178053	14503	38788	15147	Out of range	48	357		12	8.653	5.251	4.589		12	8.949	4.57	4.302
										128676	99192	93151	71123	91547	Out of range	374	536							13	6.204	4.441	3.614
										90521	206217	45286	133427	Out of range	Out of range	377	414							14	8.531	4.229	3.996
										147436	289673	21961	34168	Out of range	Out of range	342	622							15	6.723	4.115	4.161
																								16	5.669	5.109	4.969
																								17	0	5.078	4.502
																								18	0	4.954	5.242
	Fig. 5H						Fig. 5K																	19	8.987	4.957	4.656
	Frequency of Gnly+ E. coli						MFI of SYTOX GREEN in E. coli																	20	9.134	5.169	4.342
	Donor	EC234		EC362			Donor	EC234			EC362													21	0	4.943	4.513
		Ctrl s/n	MAIT s/n	Ctrl s/n	MAIT s/n			Gnly- GrzB-	Gnly- GrzB+	Gnly+ GrzB+	Gnly- GrzB-	Gnly- GrzB+	Gnly+ GrzB+											22	0	5.169	4.858
	1	1.7	10.7	0.1	24.1		1	405	445	12725	86	278	3508											23	0	5.096	4.956
	2	1.8	5.6	1.4	36.7		2	157	153	1765	185	291	9610											24	0	5.387	4.935
	3	0.3	19.6	1.5	39.9		3	556	542	40982	270	452	8122											25	0	5.251	4.589
	4	1.8	12.5	0.3	37.4		4	190	255	9296	625	1081	26901											26	0	4.996	4.852
	5			0.5	23.4		5				210	254	22710											27	0	5.314	5.125
	6			0.8	33.4		6				211	346	6759											28	0	5.462	4.534

## Sheet: Supp Fig 1
	S1E Fig										S1H Fig				S1I Fig				S1J Fig				S1K Fig
	E. coli bacterial loads (Log10)										E. coli bacterial loads (Log10)				Frequency of Casp3+ DCM-				Frequency of CD107a+				E. coli bacterial loads (Log10)
	Donor	HeLa cell pellet				HeLa cell supernatant					Donor	Nil MAIT	Plus MAIT		Donor	MAIT	Vα7.2- T cells		Donor	MAIT	Vα7.2- T cells		Donor	Nil effector	MAIT	Vα7.2- T cells
		0h	1h	3h	24h	0h	1h	3h	24h		1	3.692	3.284		1	51.7	22.5		1	2.9	2.1		1	3.114	2.544	2.778
	1	4.056	3.641	4.208	3.895	1	0.824	1.301	1		2	3.342	2.845		2	42.1	29.4		2	6.9	2.2		2	3.247	2.565	2.903
	2	3.54	3.554	4.08	4.178	1.176	1.301	1.875	1.778		3	3.249	3.171		3	46.4	3.5		3	6.1	4.5		3	2.754	2.124	3.315
	3	3.145	3.234	3.417	4.463	1	2.286	1.824	1.885		4	3.13	2.79		4	27.6	1.9		4	10.6	2.5		4	2.427	0	2.367
	4	3.019	3.651	3.874	4.289	1	0.824	1.727	1						5	18.2	1.8		5	3	2.2		5	2.427	2.124	3.217
	5	3.521	3.805	4.146			1	1							6	36.5			6	17.5	1.7		6	2.427	1.826	2.565
	6	3.594	3.631	3.972															7	11.5	1.5
	7	3.301		3.717															8	17.7	1.6
	8	3.301		3.821
	9	3.615		3.823
	10	3.615		3.791
	11	3.615		3.748

## Sheet: Supp Fig 2
	S2B Fig					S2C Fig
	Frequency of CD107a					Frequency of Casp3+ DCM-												S2G Fig
	Donor	d0	d2	d15		Donor	d0	d2	d15									MFI fold change of cytolytic proteins to d0							MFI of cytolytic proteins							S2I Fig
	1	0.1	25.1	31.5		1	1.1	56.9	79.5									D0	Peripheral Blood						D0	Nasopharyngeal Mucosa						Pro-inflammatory cytokine secretion by MAIT cells
	2	0.1	11.5	31.2		2	1	40	75.1									Donor	Gnly	GrzA	GrzB	GrzK	Prf		Donor	Gnly	GrzA	GrzB	GrzK	Prf
	3	0.6	44.8	26.5		3	1.5	44.5	73.9									1	1	1	1	1	1		1	1	1	1	1	1		Donor	IFNγ	TNF	IL-17A
	4	0.7	26.8	12.9		4	1.8	66.2	64									2	1	1	1	1	1		2	1	1	1	1	1		1	177	447	1397
																		3	1	1	1	1	1		3	1	1	1	1	1		2	14	42	1952
																		4	1	1	1	1	1		4	1	1	1	1	1		3	9	136	1179
	S2E Fig																															4	97	754	1668
	MFI of cytolytic proteins																	D1							D1							5	102	331	1809
	Donor	Gnly			GrzA			GrzB			GrzK			Prf				Donor	Gnly	GrzA	GrzB	GrzK	Prf		Donor	Gnly	GrzA	GrzB	GrzK	Prf		6	265	45	2264
		d0	d2-3	d15-17	d0	d2-3	d15-17	d0	d2-3	d15-17	d0	d2-3	d15-17	d0	d2-3	d15-17		1	0.54386	0.212738	11.7421	0.136337	1.18549		1	5.99174	0.909091	9.69832	0.751181	1.10286
	1	6	101	7179	1461	2253	4547	105	1251	3614	328	87	352	1179	1373	3334		2	2.27	0.592466	15.184	0.281893	1.54831		2
	2	30	157	2898	1135	2391	4964	48	881	1833	311	91	347	839	749	3700		3	0.977492	1.00076	0.975543	1.00578	1.00137		3	0.430435	0.483092	3.1092	1.92623	0.699367
	3	18	254	4724	1303	3540	6908	82	1943	4956	98	69	53	466	7267	950		4	1.0034	1.01041	0.996296	1.01508	1.01121		4	0.283544	0.175926	2.24468	0.174561	0.73374
	4	50	103	11900	1189	2359	8583	180	2788	4840	106	41	53	466	7268	4945
	5	12		2748	1117	2838	7551	598	3505	5340	191	12	42	535	9597	6336		D3							D3
	6	31			805	3847		135	1342	436	114	7		257		735		Donor	Gnly	GrzA	GrzB	GrzK	Prf		Donor	Gnly	GrzA	GrzB	GrzK	Prf
	7	59			1203	5192		320	20438	5243	173	168		535	9603			1	11.8129	3.65594	41.8281	0.17907	2.60698		1	61.5702	7.59943	44.3631	0.171654	1.07143
	8				1318	3515		687	27487	9008	199	190		199	3016			2	268	4.60103	75.8915	0.358848	4.75242		2
	9				1249	1997		368	22091					728	4674			3	2.89389	2.66692	60.0299	0.971098	6.42033		3	1.41739	8.57005	64.6552	1.47541	2.95886
	10							270	12347					803	2760			4	3.05603	1.59888	45.7296	0.954774	3.43711		4	0.456962	1.51852	18.8546	1.30702	1.53455
																		D5							D5
																		Donor	Gnly	GrzA	GrzB	GrzK	Prf		Donor	Gnly	GrzA	GrzB	GrzK	Prf
																		1	273.392	4.63099	17.2722	0.255814	2.80808		1	70.6612	7.33239	35.5698	0.534646	1.62571
																		2	484	6.90411	35.4198	0.436214	4.8744		2
																		3	37.5563	1.96965	8.90761	0.635838	2.39835		3	0.772174	7.57971	12.9023	1.36066	1.24684
																		4	14.2784	4.10809	78.6222	0.788945	4.90411		4	2.96203	6.37654	38.7908	1.35088	7.98171
																		D10							D10
																		Donor	Gnly	GrzA	GrzB	GrzK	Prf		Donor	Gnly	GrzA	GrzB	GrzK	Prf
																		1	734.386	2.87459	19.5788	0.253198	2.88062		1	92.9752	6.65909	11.0503	0.425197	2.37714
																		2	2453	5.24914	26.7925	0.385597	4.59179		2
																		3	139.421	3.04021	21.5924	0.583815	3.60714		3	10.7304	8.87923	15.1667	1.43443	1.74051
																		4	240.832	4.71978	42.9963	0.352261	5.48319		4	134.228	3.93056	27.227	1.09649	5.42276
																		D15							D15
																		Donor	Gnly	GrzA	GrzB	GrzK	Prf		Donor	Gnly	GrzA	GrzB	GrzK	Prf
																		1	419.825	2.98555	15.0229	0.755814	3.06152		1	290.909	9.25	9.15642	1.3622	2.68
																		2	2898	4.25	42.4906	1.35802	4.4686		2
																		3	462.701	3.46131	29.212	1.0289	7.06731		3	40.5652	11.087	12.5805	5.46448	2.64873
																		4	214.228	4.23058	24.0259	1.42714	7.90535		4	194.127	4.39198	25.0035	4.00877	4.98577

## Sheet: Supp Fig 3
	S3A Fig																	S3B Fig								S3C Fig								S3D Fig								S3E Fig
	Growth of E. coli strains in LB medium																	Growth of E. coli strains in RAM medium								Growth of E. coli strains in RAM medium								Growth of E. coli strains in RAM medium								Growth of E. coli strains in RAM medium
	Time (min)	EC120S			EC234			EC241			EC362			EC385				BSV18	RAM+solvent			RAM+riboflavin				1100-2	RAM+solvent			RAM+riboflavin				EC120S	RAM+solvent			RAM+riboflavin				EC234	RAM+solvent			RAM+riboflavin
		Expt 1	Expt 2	Expt 3	Expt 1	Expt 2	Expt 3	Expt 1	Expt 2	Expt 3	Expt 1	Expt 2	Expt 3	Expt 1	Expt 2	Expt 3		Time (min)	Expt 1	Expt 2	Expt 3	Expt 1	Expt 2	Expt 3		Time (min)	Expt 1	Expt 2	Expt 3	Expt 1	Expt 2	Expt 3		Time (min)	Expt 1	Expt 2	Expt 3	Expt 1	Expt 2	Expt 3		Time (min)	Expt 1	Expt 2	Expt 3	Expt 1	Expt 2	Expt 3
	0	0.002	0.003	0.003	0.002	0.002	0.002	0.003	0.003	0.003	0.002	0.004	0.002	0.003	0.003	0.003		0	0.002	0.002	0.002	0.002	0.002	0.002		0	0.001	0.002	0.002	0.001	0.003	0.003		0	0.001	0.004	0.004	0.001	0.002	0.002		0	0.001	0.004	0.004	0.003	0.007	0.007
	30	0.002	0.003	0.003	0.002	0.002	0.002	0.003	0.003	0.003	0.002	0.004	0.002	0.003	0.003	0.003		30	0.002	0.002	0.002	0.002	0.002	0.002		30	0.001	0.002	0.002	0	0.003	0.003		30	0.001	0.004	0.004	0.001	0.002	0.002		30	0.003	0.003	0.003	0.003	0.007	0.007
	60	0.003	0.003	0.003	0.003	0.002	0.002	0.004	0.003	0.003	0.002	0.004	0.002	0.003	0.003	0.003		60	0.002	0.002	0.002	0.002	0.002	0.002		60	0.001	0.002	0.002	0	0.003	0.003		60	0.001	0.004	0.004	0.001	0.002	0.002		60	0.003	0.003	0.003	0.003	0.007	0.007
	90	0.004	0.004	0.004	0.007	0.006	0.006	0.007	0.004	0.004	0.004	0.006	0.004	0.005	0.005	0.005		90	0.002	0.002	0.002	0.002	0.002	0.002		90	0.002	0.002	0.002	0.001	0.003	0.003		90	0.001	0.004	0.004	0.001	0.002	0.002		90	0.001	0.004	0.004	0.003	0.007	0.007
	120	0.008	0.007	0.007	0.018	0.016	0.016	0.015	0.009	0.009	0.01	0.012	0.01	0.011	0.01	0.01		120	0.002	0.002	0.002	0.003	0.002	0.002		120	0.002	0.002	0.002	0.001	0.003	0.003		120	0.001	0.004	0.004	0.001	0.002	0.002		120	0.001	0.004	0.004	0.003	0.007	0.007
	150	0.019	0.016	0.016	0.058	0.06	0.06	0.04	0.021	0.021	0.03	0.033	0.03	0.029	0.029	0.029		150	0.002	0.002	0.002	0.003	0.002	0.002		150	0.003	0.002	0.002	0.001	0.003	0.003		150	0.001	0.004	0.004	0.002	0.002	0.002		150	0.001	0.004	0.004	0.003	0.007	0.007
	180	0.052	0.044	0.044	0.109	0.098	0.098	0.088	0.054	0.054	0.078	0.086	0.078	0.072	0.074	0.074		180	0.002	0.002	0.002	0.004	0.002	0.002		180	0.003	0.002	0.002	0.002	0.003	0.003		180	0.002	0.004	0.004	0.002	0.002	0.002		180	0.002	0.005	0.005	0.004	0.006	0.006
	210	0.12	0.105	0.105	0.19	0.165	0.165	0.163	0.105	0.105	0.143	0.19	0.143	0.148	0.147	0.147		210	0.002	0.002	0.002	0.005	0.002	0.002		210	0.005	0.003	0.003	0.003	0.003	0.003		210	0.002	0.004	0.004	0.002	0.002	0.002		210	0.003	0.005	0.005	0.004	0.007	0.007
	240	0.218	0.22	0.22	0.284	0.267	0.267	0.303	0.219	0.219	0.236	0.293	0.236	0.256	0.285	0.285		240	0.002	0.002	0.002	0.007	0.002	0.002		240	0.006	0.003	0.003	0.004	0.004	0.004		240	0.003	0.005	0.005	0.002	0.002	0.002		240	0.005	0.006	0.006	0.005	0.008	0.008
	270	0.359	0.377	0.377	0.343	0.34	0.34	0.386	0.35	0.35	0.306	0.354	0.306	0.347	0.367	0.367		270	0.002	0.003	0.003	0.009	0.003	0.003		270	0.008	0.004	0.004	0.006	0.004	0.004		270	0.004	0.005	0.005	0.003	0.003	0.003		270	0.007	0.008	0.008	0.007	0.01	0.01
	300	0.394	0.428	0.428	0.368	0.366	0.366	0.394	0.376	0.376	0.362	0.366	0.362	0.367	0.368	0.368		300	0.003	0.003	0.003	0.011	0.003	0.003		300	0.011	0.005	0.005	0.009	0.005	0.005		300	0.006	0.006	0.006	0.004	0.004	0.004		300	0.011	0.011	0.011	0.01	0.013	0.013
	330	0.4	0.437	0.437	0.384	0.385	0.385	0.394	0.386	0.386	0.389	0.398	0.389	0.377	0.373	0.373		330	0.003	0.003	0.003	0.014	0.003	0.003		330	0.016	0.007	0.007	0.012	0.006	0.006		330	0.01	0.008	0.008	0.007	0.006	0.006		330	0.016	0.016	0.016	0.014	0.017	0.017
	360	0.413	0.442	0.442	0.403	0.405	0.405	0.398	0.388	0.388	0.425	0.439	0.425	0.391	0.388	0.388		360	0.003	0.003	0.003	0.018	0.004	0.004		360	0.021	0.008	0.008	0.017	0.008	0.008		360	0.016	0.011	0.011	0.011	0.009	0.009		360	0.024	0.022	0.022	0.022	0.024	0.024
																		390	0.003	0.003	0.003	0.024	0.005	0.005		390	0.028	0.011	0.011	0.022	0.01	0.01		390	0.025	0.016	0.016	0.018	0.015	0.015		390	0.038	0.033	0.033	0.037	0.036	0.036
																		420	0.003	0.003	0.003	0.032	0.005	0.005		420	0.037	0.014	0.014	0.03	0.013	0.013		420	0.042	0.024	0.024	0.03	0.024	0.024		420	0.057	0.049	0.049	0.053	0.054	0.054
																		450	0.003	0.003	0.003	0.037	0.006	0.006		450	0.046	0.018	0.018	0.039	0.016	0.016		450	0.065	0.038	0.038	0.05	0.038	0.038		450	0.079	0.07	0.07	0.072	0.073	0.073
																		480	0.003	0.003	0.003	0.047	0.008	0.008		480	0.057	0.024	0.024	0.05	0.02	0.02		480	0.092	0.06	0.06	0.077	0.058	0.058		480	0.105	0.094	0.094	0.1	0.097	0.097
																		510	0.003	0.003	0.003	0.055	0.01	0.01		510	0.07	0.033	0.033	0.06	0.027	0.027		510	0.122	0.085	0.085	0.107	0.085	0.085		510	0.137	0.125	0.125	0.134	0.133	0.133
																		540	0.003	0.004	0.004	0.063	0.012	0.012		540	0.083	0.044	0.044	0.076	0.035	0.035		540	0.16	0.113	0.113	0.14	0.117	0.117		540	0.177	0.161	0.161	0.176	0.173	0.173
																		570	0.004	0.004	0.004	0.079	0.015	0.015		570	0.098	0.057	0.057	0.093	0.047	0.047		570	0.202	0.148	0.148	0.179	0.148	0.148		570	0.224	0.208	0.208	0.228	0.223	0.223
																		600	0.004	0.004	0.004	0.085	0.019	0.019		600	0.114	0.07	0.07	0.107	0.058	0.058		600	0.246	0.191	0.191	0.22	0.185	0.185		600	0.282	0.26	0.26	0.285	0.279	0.279
																		630	0.004	0.004	0.004	0.1	0.026	0.026		630	0.132	0.084	0.084	0.123	0.071	0.071		630	0.296	0.242	0.242	0.263	0.228	0.228		630	0.331	0.32	0.32	0.345	0.342	0.342
																		660	0.004	0.004	0.004	0.114	0.034	0.034		660	0.15	0.099	0.099	0.14	0.085	0.085		660	0.352	0.296	0.296	0.31	0.275	0.275		660	0.375	0.367	0.367	0.382	0.385	0.385
																		690	0.004	0.004	0.004	0.127	0.042	0.042		690	0.169	0.115	0.115	0.158	0.1	0.1		690	0.403	0.345	0.345	0.363	0.322	0.322		690	0.414	0.41	0.41	0.422	0.423	0.423
																		720	0.004	0.004	0.004	0.143	0.05	0.05		720	0.186	0.131	0.131	0.176	0.116	0.116		720	0.44	0.39	0.39	0.396	0.367	0.367		720	0.446	0.447	0.447	0.457	0.454	0.454
																		750	0.004	0.004	0.004	0.161	0.057	0.057		750	0.206	0.15	0.15	0.196	0.132	0.132		750	0.477	0.428	0.428	0.433	0.411	0.411		750	0.466	0.475	0.475	0.487	0.483	0.483
																		780	0.004	0.004	0.004	0.178	0.069	0.069		780	0.223	0.164	0.164	0.215	0.149	0.149		780	0.521	0.468	0.468	0.469	0.465	0.465		780	0.477	0.493	0.493	0.5	0.505	0.505
																		810	0.004	0.004	0.004	0.196	0.082	0.082		810	0.242	0.182	0.182	0.235	0.167	0.167		810	0.584	0.518	0.518	0.511	0.527	0.527		810	0.487	0.503	0.503	0.512	0.514	0.514
																		840	0.004	0.004	0.004	0.222	0.096	0.096		840	0.26	0.2	0.2	0.254	0.186	0.186		840	0.617	0.566	0.566	0.569	0.583	0.583		840	0.492	0.513	0.513	0.523	0.521	0.521
																		870	0.004	0.004	0.004	0.238	0.111	0.111		870	0.278	0.216	0.216	0.273	0.204	0.204		870	0.627	0.595	0.595	0.599	0.607	0.607		870	0.496	0.516	0.516	0.528	0.528	0.528
																		900	0.004	0.004	0.004	0.26	0.123	0.123		900	0.295	0.238	0.238	0.289	0.22	0.22		900	0.628	0.606	0.606	0.62	0.617	0.617		900	0.499	0.523	0.523	0.533	0.533	0.533
																		930	0.004	0.004	0.004	0.273	0.138	0.138		930	0.313	0.256	0.256	0.308	0.24	0.24		930	0.633	0.617	0.617	0.636	0.63	0.63		930	0.502	0.529	0.529	0.537	0.536	0.536
																		960	0.004	0.004	0.004	0.289	0.16	0.16		960	0.329	0.277	0.277	0.324	0.261	0.261		960	0.634	0.622	0.622	0.647	0.644	0.644		960	0.504	0.536	0.536	0.54	0.54	0.54
																		990	0.004	0.004	0.004	0.3	0.18	0.18		990	0.343	0.295	0.295	0.341	0.282	0.282		990	0.636	0.627	0.627	0.654	0.648	0.648		990	0.508	0.542	0.542	0.543	0.543	0.543
																		1020	0.004	0.004	0.004	0.311	0.198	0.198		1020	0.358	0.315	0.315	0.354	0.304	0.304		1020	0.635	0.63	0.63	0.658	0.652	0.652		1020	0.508	0.548	0.548	0.546	0.545	0.545
																		1050	0.004	0.004	0.004	0.315	0.213	0.213		1050	0.364	0.329	0.329	0.356	0.318	0.318		1050	0.637	0.633	0.633	0.66	0.654	0.654		1050	0.504	0.547	0.547	0.542	0.542	0.542
																		1080	0.004	0.004	0.004	0.318	0.236	0.236		1080	0.37	0.345	0.345	0.363	0.337	0.337		1080	0.637	0.637	0.637	0.656	0.656	0.656		1080	0.504	0.55	0.55	0.544	0.544	0.544
[truncated: 51 more columns]

## Sheet: Supp Fig 4
	S4C Fig														S4F Fig						S4G Fig
	Cytolytic protein levels (pg/mL)														SYTO 62 MFI
	Donor	Gnly			GrzA			GrzB			Prf				Donor	EC234		EC362				Ctrl s/n 5 Log10 CFU/mL starting inocula						Ctrl s/n 5 Log10 CFU/mL starting inocula
		Ctrl s/n	MAIT s/n	Vα7.2- T cell s/n	Ctrl s/n	MAIT s/n	Vα7.2- T cell s/n	Ctrl s/n	MAIT s/n	Vα7.2- T cell s/n	Ctrl s/n	MAIT s/n	Vα7.2- T cell s/n			Ctrl s/n	MAIT s/n	Ctrl s/n	MAIT s/n		Donor	0h	2h	4h	6h	8h	24h	0h	2h	4h	6h	8h	24h
	1	12.2	376471	412.5	4.98389	106526	1136	110.414	14427.9	376.94	2.4	1238.64	16.61		1	3614	3508	4360	6371		1	4.708	6.364	7.756	8.836	9.121	9.403	4.663	6.283	7.845	8.751	9.064	9.398	3.944	4.799	6.588	7.875	8.856	9.274	4.19	4.582	6.215	8.17	9.017	9.45	2.903	3.279	4.462	5.851
	2	12.2	90537.3	829.5	3.8379	83176.9	3080	98.6748	10425.2	847.31	2.4	2422.7	11.03		2	3279	3729	3872	4624		2	4.698	6.26	7.785	8.692	9.017	9.394	5.25	3.964	5.378	6.931	8.865	9.272	4.204	4.458	6.225	8.146	9.004	9.439	4.32	3.799	4.885	7.978	8.919	9.49	3.255	3.279	4.299	7.146
	3	12.2	100120	262.5	2.4	69020	470	113.65	12200	163.55	2.4	1077.96	25.48		3	3567	3120	4907	5651		3	4.869	6.559	7.881	8.954	9.241	9.512	4.941	6.513	8.009	8.809	9.307	9.507	4.033	5.868	6.483	7.926	8.732	8.892	4.307	4.146	4.903	6.418	7.467	8.037	3.204	3.799	5.225	5.732
	4	12.1	168084		4.03391	116497		268	88445.7		2.4	654.11			4	4360	6371	18997	14691		4	4.765	6.471	8.076	8.843	9.22	9.461	4.799	6.352	8.097	9.041	9.328	9.551	4.104	4.124	4.919	6.41	8.143	9.19	4.25	2.964	4.378	5.931	7.865	8.272	3.104	3.124	3.919	5.41
	5		154099			68435.4			17560.1			1591			5	3872	4624	13279	11435		5	4.978	6.286	7.846	8.973	8.982	9.38	4.69	6.23	7.845	8.948	9.346	9.597							4.09	4.061	5.033	5.716	8.228	9.037	2.944	3.458	5.588	6.875
	6		83808.9			61888.4			21805.4			297.22			6	4907	5651	12540	12535		6	4.857	6.127	7.833	8.833	8.996	9.393	5.072	2.26	6.354	9.013	9.185	9.307							4.223	0	3.708	5.74	8.431	9.265
	7		91685.9			65750.6			9318.51			464.48
	8		67110.2			66661.3			20156.3			1328.37
	9		189447			132914			86272			2097.44
	10		376471			127435			64557.7			1178.54
	S4H										S4K
	SYTOX Green MFI										SYTO 62 MFI
	Donor	EC234				EC362					Donor	EC234				EC362
		Control s/n		MAIT s/n		Control s/n		MAIT s/n				Control s/n		MAIT s/n		Control s/n		MAIT s/n
		Imipenem: 0μg/ml	16μg/ml	0μg/ml	16μg/ml	0μg/ml	4μg/ml	0μg/ml	4μg/ml			Imipenem: 0μg/ml	16μg/ml	0μg/ml	16μg/ml	0μg/ml	4μg/ml	0μg/ml	4μg/ml
	1	208	293	129	902	80	5118	133	13827		1	3614	7133	4360	18997	1833	4152	6371	14691
	2	42	218	81	624	152	8795	115	9510		2	3279	6934	3872	13279	1917	3768	4624	11435
	3	56	271	62	678	191	6374	43	10676		3	3567	5594	4907	12535	1669	2885	5651	12540
	4	41	129	102	664	216	1240	190	7765		4	1434	2518	1842	6524	3508	7793	3254	6821
	5	79	164	28	260	228	2095	177	9373		5	1938	3225	1317	4045	3739	7327	2819	8090
	6	141	263	236	1006	255	1930	137	9370		6	1890	3401	2330	7222	3120	5923	2382	5455
	7	210	288	166	1264	514	6702	85	7557		7					3507	3954	5250	7195
	8	156	232	92	1778	131	5713	84	5493		8					4185	3773	5114	7704
	9	65	210	87	1886
	10	74	310	99	1565
[truncated: 8 more columns]

## Sheet: Supp Fig 5
	S5A Fig; left panel
	Growth of E. coli strains in ctrl or MAIT s/n + imipenem
	EC234	Control S/N
	Time (min)	Imipenem: 128μg/ml						64μg/ml						32μg/ml														16μg/ml														8μg/ml						4μg/ml
		Expt 1	Expt 2	Expt 3	Expt 4	Expt 5	Expt 6	Expt 1	Expt 2	Expt 3	Expt 4	Expt 5	Expt 6	Expt 1	Expt 2	Expt 3	Expt 4	Expt 5	Expt 6	Expt 7	Expt 8	Expt 9	Expt 10	Expt 11	Expt 12	Expt 13	Expt 14	Expt 1	Expt 2	Expt 3	Expt 4	Expt 5	Expt 6	Expt 7	Expt 8	Expt 9	Expt 10	Expt 11	Expt 12	Expt 13	Expt 14	Expt 1	Expt 2	Expt 3	Expt 4	Expt 5	Expt 6	Expt 1	Expt 2
	0	0.004	0.002	0.001	0.002	0.001	0.001	0.005	0.003	0.001	0.003	0.002	0.002	0.006	0.007	0.006	0.005	0.006	0.006	0.001	0.01	0.004	0.01	0.005	0.007	0.005	0.001	0.004	0.002	0.006	0.003	0.001	0.002	0.001	0.006	0	0.006	0.003	0.003	0.001	0.005	0.004	0.005	0.002	0.004	0.001	0.002	0.003	0.003
	30	0.005	0.003	0.002	0.003	0.003	0.003	0.006	0.004	0.002	0.004	0.004	0.004	0.007	0.009	0.008	0.007	0.009	0.009	0.002	0.011	0.005	0.011	0.007	0.008	-0.007	-0.008	0.006	0.004	0.007	0.006	0.004	0.006	0.001	0.006	0.001	0.006	0.006	0.005	-0.005	-0.001	0.006	0.005	0.003	0.006	0.004	0.004	0.005	0.005
	60	0.007	0.004	0.003	0.005	0.005	0.006	0.008	0.006	0.004	0.007	0.007	0.007	0.009	0.011	0.009	0.01	0.012	0.011	0.004	0.012	0.008	0.012	0.009	0.01	-0.015	-0.017	0.009	0.007	0.01	0.01	0.007	0.01	0.003	0.008	0.004	0.008	0.01	0.009	-0.012	-0.008	0.009	0.008	0.006	0.011	0.009	0.008	0.008	0.008
	90	0.009	0.006	0.005	0.007	0.007	0.007	0.009	0.008	0.005	0.009	0.008	0.009	0.012	0.013	0.012	0.012	0.014	0.014	0.005	0.013	0.012	0.013	0.011	0.012	-0.023	-0.024	0.013	0.011	0.014	0.017	0.013	0.016	0.007	0.011	0.012	0.011	0.019	0.019	-0.016	-0.013	0.014	0.013	0.011	0.021	0.019	0.017	0.013	0.013
	120	0.01	0.008	0.006	0.008	0.008	0.009	0.01	0.009	0.007	0.01	0.01	0.01	0.014	0.016	0.015	0.015	0.018	0.017	0.006	0.014	0.018	0.014	0.014	0.014	-0.029	-0.032	0.019	0.018	0.021	0.036	0.028	0.032	0.016	0.019	0.034	0.019	0.043	0.044	-0.009	-0.008	0.022	0.022	0.02	0.049	0.043	0.042	0.023	0.022
	150	0.011	0.009	0.007	0.009	0.009	0.009	0.011	0.01	0.008	0.011	0.011	0.011	0.016	0.019	0.017	0.019	0.023	0.022	0.007	0.014	0.028	0.014	0.018	0.017	-0.032	-0.035	0.028	0.028	0.033	0.076	0.061	0.066	0.037	0.032	0.074	0.032	0.09	0.088	0.011	0.009	0.04	0.038	0.037	0.105	0.096	0.093	0.04	0.04
	180	0.012	0.009	0.008	0.01	0.01	0.01	0.012	0.011	0.009	0.012	0.012	0.012	0.017	0.02	0.019	0.026	0.034	0.03	0.007	0.015	0.03	0.015	0.023	0.02	-0.034	-0.037	0.048	0.044	0.05	0.144	0.115	0.122	0.071	0.044	0.119	0.044	0.166	0.171	0.057	0.046	0.075	0.071	0.072	0.204	0.182	0.177	0.063	0.076
	210	0.012	0.01	0.009	0.011	0.01	0.011	0.013	0.012	0.01	0.013	0.013	0.013	0.018	0.02	0.019	0.03	0.037	0.035	0.007	0.015	0.025	0.015	0.025	0.021	-0.036	-0.039	0.078	0.076	0.076	0.281	0.214	0.21	0.109	0.049	0.143	0.049	0.247	0.27	0.131	0.104	0.129	0.116	0.128	0.398	0.347	0.316	0.097	0.107
	240	0.013	0.011	0.01	0.011	0.011	0.011	0.013	0.012	0.01	0.013	0.013	0.014	0.017	0.02	0.018	0.03	0.037	0.035	0.007	0.015	0.021	0.015	0.025	0.021	-0.038	-0.042	0.108	0.107	0.11	0.421	0.331	0.286	0.118	0.041	0.137	0.041	0.318	0.34	0.215	0.174	0.216	0.172	0.208	0.583	0.549	0.49	0.149	0.153
	270	0.013	0.011	0.01	0.011	0.011	0.012	0.014	0.013	0.011	0.013	0.013	0.014	0.017	0.019	0.018	0.027	0.034	0.034	0.007	0.015	0.017	0.015	0.024	0.021	-0.04	-0.045	0.144	0.141	0.138	0.511	0.398	0.304	0.13	0.031	0.149	0.031	0.368	0.38	0.311	0.255	0.288	0.252	0.273	0.709	0.703	0.64	0.222	0.2
	300	0.013	0.011	0.01	0.012	0.011	0.012	0.014	0.013	0.011	0.013	0.013	0.014	0.018	0.02	0.019	0.025	0.031	0.031	0.007	0.014	0.015	0.014	0.022	0.021	-0.043	-0.047	0.181	0.178	0.168	0.521	0.4	0.291	0.152	0.024	0.183	0.024	0.409	0.411	0.4	0.328	0.346	0.295	0.304	0.793	0.796	0.716	0.299	0.256
	330	0.014	0.011	0.01	0.011	0.011	0.012	0.014	0.013	0.011	0.014	0.014	0.015	0.02	0.022	0.021	0.024	0.03	0.028	0.007	0.014	0.015	0.014	0.022	0.021	-0.044	-0.049	0.229	0.226	0.2	0.537	0.43	0.298	0.196	0.023	0.254	0.023	0.446	0.436	0.475	0.396	0.361	0.354	0.376	0.855	0.807	0.718	0.318	0.3
	360	0.014	0.012	0.011	0.012	0.011	0.012	0.014	0.013	0.012	0.014	0.014	0.015	0.024	0.026	0.025	0.026	0.033	0.029	0.007	0.014	0.016	0.014	0.023	0.021	-0.045	-0.05	0.295	0.282	0.236	0.594	0.494	0.377	0.258	0.025	0.346	0.025	0.469	0.457	0.564	0.469	0.363	0.375	0.401	0.883	0.827	0.745	0.358	0.34
	390	0.014	0.012	0.011	0.012	0.011	0.012	0.014	0.013	0.012	0.014	0.013	0.015	0.033	0.035	0.035	0.03	0.04	0.031	0.007	0.014	0.02	0.014	0.029	0.023	-0.044	-0.048	0.36	0.355	0.318	0.676	0.569	0.472	0.344	0.031	0.445	0.031	0.499	0.47	0.643	0.541	0.36	0.349	0.383	0.893	0.836	0.772	0.473	0.462
	420	0.014	0.012	0.011	0.012	0.011	0.012	0.014	0.013	0.012	0.013	0.013	0.015	0.05	0.054	0.055	0.038	0.052	0.038	0.007	0.014	0.028	0.014	0.038	0.029	-0.041	-0.042	0.404	0.407	0.369	0.724	0.622	0.542	0.444	0.041	0.5	0.041	0.518	0.489	0.705	0.618	0.369	0.413	0.419	0.919	0.853	0.794	0.484	0.481
	450	0.014	0.012	0.011	0.012	0.011	0.012	0.014	0.013	0.012	0.014	0.013	0.014	0.072	0.083	0.089	0.054	0.07	0.052	0.007	0.013	0.042	0.013	0.058	0.04	-0.032	-0.027	0.451	0.428	0.418	0.759	0.664	0.608	0.549	0.064	0.563	0.064	0.54	0.503	0.771	0.698	0.406	0.46	0.451	0.887	0.835	0.801	0.492	0.49
	480	0.014	0.012	0.011	0.012	0.011	0.012	0.014	0.013	0.012	0.013	0.013	0.014	0.106	0.129	0.129	0.074	0.096	0.073	0.007	0.013	0.061	0.013	0.08	0.058	-0.013	0.001	0.471	0.454	0.434	0.803	0.693	0.647	0.636	0.099	0.587	0.099	0.534	0.501	0.781	0.736	0.425	0.464	0.454	0.898	0.854	0.799	0.493	0.495
	510	0.013	0.012	0.011	0.012	0.011	0.012	0.014	0.014	0.012	0.013	0.013	0.014	0.178	0.211	0.211	0.101	0.138	0.096	0.007	0.013	0.087	0.013	0.129	0.085	0.023	0.055	0.485	0.453	0.425	0.82	0.727	0.667	0.631	0.147	0.602	0.147	0.53	0.494	0.8	0.778	0.447	0.476	0.467	0.916	0.878	0.825	0.496	0.498
	540	0.014	0.012	0.011	0.012	0.011	0.012	0.014	0.014	0.012	0.013	0.013	0.014	0.245	0.285	0.259	0.151	0.202	0.136	0.007	0.013	0.12	0.013	0.208	0.138	0.085	0.144	0.474	0.446	0.421	0.841	0.741	0.682	0.601	0.208	0.587	0.208	0.526	0.493	0.828	0.775	0.461	0.487	0.48	0.94	0.892	0.841	0.5	0.499
	570	0.014	0.012	0.011	0.012	0.011	0.012	0.014	0.014	0.012	0.013	0.013	0.014	0.323	0.336	0.294	0.225	0.279	0.198	0.006	0.012	0.19	0.012	0.287	0.21	0.186	0.285	0.472	0.443	0.423	0.856	0.761	0.683	0.616	0.272	0.585	0.272	0.524	0.493	0.846	0.778	0.466	0.498	0.486	0.934	0.906	0.85	0.5	0.503
	600	0.014	0.012	0.011	0.012	0.011	0.012	0.014	0.014	0.012	0.013	0.013	0.014	0.378	0.362	0.358	0.264	0.351	0.261	0.006	0.012	0.249	0.012	0.368	0.287	0.273	0.508	0.467	0.444	0.424	0.838	0.763	0.679	0.621	0.307	0.548	0.307	0.517	0.498	0.777	0.771	0.47	0.502	0.496	0.908	0.91	0.833	0.504	0.509
	630	0.013	0.012	0.011	0.011	0.011	0.011	0.014	0.014	0.012	0.013	0.013	0.014	0.419	0.397	0.398	0.32	0.416	0.327	0.006	0.012	0.31	0.012	0.431	0.335	0.42	0.732	0.462	0.441	0.421	0.823	0.757	0.658	0.635	0.306	0.513	0.306	0.527	0.494	0.749	0.788	0.473	0.501	0.5	0.886	0.886	0.826	0.512	0.512
	660	0.013	0.012	0.011	0.011	0.011	0.011	0.014	0.013	0.012	0.013	0.013	0.014	0.445	0.403	0.414	0.385	0.468	0.391	0.005	0.012	0.335	0.012	0.465	0.377	0.637	0.868	0.457	0.442	0.425	0.81	0.762	0.637	0.637	0.303	0.471	0.303	0.529	0.502	0.746	0.807	0.478	0.506	0.502	0.863	0.848	0.808	0.516	0.52
	690	0.013	0.012	0.011	0.011	0.011	0.011	0.014	0.013	0.012	0.013	0.013	0.014	0.441	0.429	0.43	0.408	0.473	0.423	0.005	0.012	0.32	0.012	0.492	0.451	0.844	0.932	0.459	0.445	0.428	0.792	0.737	0.61	0.664	0.296	0.427	0.296	0.507	0.509	0.733	0.84	0.485	0.508	0.508	0.848	0.813	0.786	0.526	0.533
	720	0.013	0.012	0.011	0.011	0.01	0.011	0.014	0.013	0.012	0.012	0.013	0.014	0.45	0.443	0.443	0.406	0.448	0.407	0.005	0.012	0.316	0.012	0.507	0.486	0.961	1.004	0.461	0.448	0.432	0.779	0.716	0.576	0.673	0.293	0.394	0.293	0.529	0.512	0.738	0.852	0.492	0.519	0.514	0.794	0.765	0.751	0.527	0.544
	750	0.013	0.012	0.011	0.011	0.01	0.011	0.014	0.013	0.012	0.012	0.012	0.013	0.459	0.454	0.455	0.395	0.43	0.389	0.005	0.011	0.305	0.011	0.504	0.478	1.006	1.059	0.465	0.456	0.443	0.747	0.692	0.534	0.697	0.288	0.355	0.288	0.54	0.515	0.757	0.871	0.503	0.521	0.534	0.743	0.702	0.708	0.542	0.549
	780	0.013	0.012	0.011	0.011	0.01	0.011	0.014	0.013	0.012	0.012	0.012	0.013	0.466	0.457	0.461	0.39	0.418	0.381	0.005	0.011	0.301	0.011	0.48	0.447	1.037	1.072	0.473	0.465	0.449	0.728	0.676	0.495	0.694	0.281	0.333	0.281	0.536	0.522	0.771	0.88	0.51	0.529	0.534	0.717	0.662	0.667	0.552	0.562
	810	0.013	0.012	0.011	0.01	0.01	0.011	0.014	0.013	0.012	0.012	0.012	0.013	0.474	0.465	0.468	0.389	0.408	0.376	0.005	0.011	0.291	0.011	0.457	0.417	1.034	1.069	0.483	0.473	0.457	0.709	0.641	0.462	0.656	0.28	0.309	0.28	0.539	0.531	0.798	0.904	0.52	0.547	0.539	0.691	0.616	0.621	0.561	0.565
	840	0.013	0.011	0.01	0.011	0.01	0.011	0.013	0.012	0.012	0.012	0.012	0.013	0.48	0.472	0.475	0.385	0.405	0.37	0.005	0.011	0.288	0.011	0.428	0.386	1.011	1.055	0.49	0.478	0.468	0.686	0.606	0.44	0.675	0.275	0.295	0.275	0.539	0.546	0.812	0.908	0.532	0.55	0.55	0.668	0.583	0.582	0.568	0.581
	870	0.013	0.011	0.01	0.01	0.01	0.011	0.013	0.012	0.012	0.012	0.012	0.013	0.487	0.479	0.485	0.383	0.41	0.368	0.005	0.011	0.282	0.011	0.406	0.361	0.975	1.041	0.506	0.486	0.481	0.654	0.556	0.421	0.625	0.272	0.279	0.272	0.546	0.559	0.828	0.914	0.533	0.563	0.556	0.644	0.554	0.549	0.582	0.592
	900	0.013	0.011	0.01	0.011	0.01	0.011	0.013	0.012	0.012	0.012	0.012	0.013	0.497	0.489	0.496	0.391	0.415	0.369	0.005	0.012	0.278	0.012	0.377	0.343	0.95	1.027	0.513	0.5	0.49	0.621	0.516	0.405	0.557	0.271	0.27	0.271	0.545	0.557	0.843	0.926	0.543	0.566	0.569	0.623	0.527	0.523	0.6	0.604
	930	0.013	0.011	0.01	0.01	0.01	0.011	0.013	0.012	0.012	0.012	0.012	0.013	0.506	0.501	0.508	0.397	0.422	0.372	0.004	0.013	0.276	0.013	0.355	0.332	0.921	1.004	0.526	0.509	0.492	0.59	0.482	0.395	0.545	0.27	0.261	0.27	0.554	0.551	0.856	0.938	0.552	0.581	0.583	0.601	0.51	0.499	0.608	0.614
	960	0.013	0.011	0.01	0.01	0.01	0.011	0.013	0.012	0.012	0.012	0.012	0.013	0.512	0.517	0.52	0.407	0.435	0.38	0.004	0.015	0.272	0.015	0.334	0.319	0.903	0.989	0.528	0.522	0.513	0.56	0.446	0.395	0.525	0.269	0.248	0.269	0.554	0.531	0.87	0.95	0.569	0.59	0.6	0.583	0.505	0.486	0.62	0.628
	S5B Fig
	Lag-phase period of E. coli strains grown in ctrl or MAIT s/n + imipenem (hours)
	EC234	Ctrl s/n							MAIT s/n								EC362	Ctrl s/n							MAIT s/n
	Imipenem (μg/ml):	0	4	8	16	32	64	128	0	4	8	16	32	64	128		Imipenem (μg/ml):	0	0.5	1	2	4	8	16	0	0.5	1	2	4	8	16
	Donor																Donor
	1	3.678	4.444	2.78	3.79	7.464	16	16	3.283	4.243	6.349	9.22	16	16	16		1	4.029	6.651	7.781	8.812	10.048	14.93	16	4.164	10.238	10.494	13.164	16	16	16
	2	3.593	4.616	2.961	4.093	7.262	16	16	3.491	5.104	2.704	7.485	8.553	16	16		2	4.039	6.636	7.963	8.86	9.761	10.889	16	3.905	9.343	11.058	14.448	16	16	16
	3	3.591	4.286	2.705	4.593	7.244	16	16	3.597	3.383	8.687	10.344	16	16	16		3	3.978	6.468	7.969	8.799	9.993	14.552	14.424	3.809	10.729	13.259	14.277	16	16	16
	4	3.927	2.38	2.482	2.511	8.006	16	16	3.615	2.427	2.288	5.721	16	16	16		4	3.828		8.427	9.904	10.256	14.603	16	3.9		12.818	11.094	16	16	16
	5	3.821	2.809	2.641	2.585	7.727	16	16	3.459	2.372	4.532	6.217	16	16	16		5	3.948		8.295	9.781	10.813	12.718	16	3.971		12.019	16	16	16	16
	6	3.768	2.541	2.595	4.009	8.078	16	16	3.517	2.488	2.286	2.193	13.322	16	16		6	3.762		8.456	9.878	11.133	14.561	16	3.811		14.39	16	16	16	16
	S5C Fig
	Heatmap of detectable growh of E. coli strains cultured in ctrl or MAIT s/n with imipenem
	EC234	Ctrl s/n							MAIT s/n								EC362	Ctrl s/n								MAIT s/n
	Imipenem (μg/ml):	0	4	8	16	32	64	128	0	4	8	16	32	64	128		Imipenem (μg/ml):	0	0.5	1	2	4	8	16	32	0	0.5	1	2	4	8	16	32
	Donor																Donor
	1	100	100	100	100	100	0	0	100	100	100	100	0	0	0		1	100	100	100	100	100	100	0	0	100	100	100	100	0	0	0	0
	2	100	100	100	100	100	0	0	100	100	100	100	0	0	0		2	100	100	100	100	100	100	0	0	100	100	100	100	0	0	0	0
	3	100	100	100	100	100	0	0	100	100	100	100	0	0	0		3	100	100	100	100	100	100	100	0	100	100	100	100	0	0	0	0
	4	100	100	100	100	100	0	0	100	100	100	100	0	0	0		4	100	100	100	100	100	0	0	0	100	100	100	100	0	0	0	0
	5	100	100	100	100	100	0	0	100	100	100	100	0	0	0		5	100	100	100	100	100	100	0	0	100	100	100	0	0	0	0	0
	6	100	100	100	100	100	0	0	100	100	100	0	0	0	0		6	100	100	100	100	100	0	0	0	100	100	100	0	0	0	0	0
	7	100	100	100	100	100	0	0	100	100	100	0	0	0	0		7	100	100	100	100	100	100	0	0	100	100	100	100	0	0	0	0
	8	100	100	100	100	0	0	0	100	0	0	0	0	0	0		8	100	100	100	100	100	100	0	0	100	100	100	100	0	0	0	0
	9	100	100	100	100	0	0	0	100	0	0	0	0	0	0		9	100	100	100	100	100	0	0	0	100	100	100	0	0	0	0	0
	10	100	100	100	100	0	0	0	100	0	0	0	0	0	0		10	100	100	100	100	100	0	0	0	100	100	0	0	0	0	0	0
																	11	100	100	100	100	100	0	0	0	100	100	100	0	0	0	0	0
	S5D Fig								S5F Fig
									Time-kill analysis of extracellular CREC								S5H Fig
	Relative bacterial inhibition (% to nil imipenem ctrl)								EC362 bacterial loads (Log10)								Relative bacterial loads (log10)
	Donor	EC234 (+16μg/ml imipenem)			EC362 (+4μg/ml imipenem)				Donor	293T-hMR1+5-OP-RU control s/n (nil imipenem)							Donor	EC234		EC362
		Ctrl s/n	MAIT s/n	Vα7.2- T cell s/n	Ctrl s/n	MAIT s/n	Vα7.2- T cell s/n			0h	2h	4h	6h	8h	24h			Nil	Pro-VAD	Nil	Pro-VAD
	1	138	5.85	100	100	0	70.57		1	4.785	6.127	7.663	8.739	9.049	9.382		1	0	0	0	0.037
	2	141	8.77	17.4	100	1.19	107.45		2	4.799	6.121	7.833	8.747	8.964	9.396		2	0.0017	0	0	9.7
																	3	0	0	0	0
																	4	91.8	110	0	0
									Donor	293T-hMR1+5-OP-RU control s/n + 4μg/ml imipenem							5			82.2	82.1
										0h	2h	4h	6h	8h	24h		6			0	0
									1	4.813	5.934	7.833	8.819	9.243	9.276
									2	4.681	5.959	7.822	8.814	9.238	9.276
									Donor	Vα7.2-purified MAIT s/n (nil imipenem)
										0h	2h	4h	6h	8h	24h
									1	4.756	6.045	7.845	8.822	9.274	9.305
									2	4.813	5.929	7.816	8.782	9.312	9.272
									Donor	Vα7.2-purified MAIT s/n + 4μg/ml imipenem
										0h	2h	4h	6h	8h	24h
									1	4.785	0	0	0	3.699	9.053
									2	4.799	3.311	0	0	4.415	9.124
									Donor	MAIT+293T-hMR1+5-OP-RU s/n (nil imipenem)
										0h	2h	4h	6h	8h	24h
									1	4.813	0	0	0	0	0
									2	4.681	3.301	0	0	0	0
									Donor	MAIT+293T-hMR1+5-OP-RU + 4μg/ml imipenem
										0h	2h	4h	6h	8h	24h
									1	4.756	0	0	0	0	0
									2	4.813	0	0	0	0	0
[truncated: 166 more columns]

[truncated: 1 more sheets: Supp Fig 6]
